# Supplementary material for: Construction of cDNA library of Dalbergia odorifera induced by low temperature stress and screening of low temperature tolerant genes
Source: PLoS One. 2025 Apr 1;20(4):e0318935. doi: 10.1371/journal.pone.0318935 (PMC11961010; doi:10.1371/journal.pone.0318935)
Supplement: S1 Table — (XLSX) [file pone.0318935.s001.xlsx]

## Sheet: Sheet1
S1 Table. Primers used in this study.
Primer name	Primer sequence（5'-3'）	Experiment
CDS III/3' PCR Primer	AAGCAGTGGTATCAACGCAGAGTGGCCATTATGGCCGGG	Reverse Transcription
SMART IV Oligonucleotide	ATTCTAGAGGCCGAGGCGGCCGACATGTTTTTTTTTTTTTTTTTTTTTTTTTTTTTTVN	Reverse Transcription
P1-F	CGATGACGATAAGGTACCTAAGGATCCAAGCAGTGGTATCAACGCAGAGTGG	ds cDNA amplification
P2-F	CGATGACGATAAGGTACCTAAGGATCCAAAGCAGTGGTATCAACGCAGAGTGG	ds cDNA amplification
P3-F	CGATGACGATAAGGTACCTAAGGATCCAAAAGCAGTGGTATCAACGCAGAGTGG	ds cDNA amplification
P4-R	CCACTGTGCTGGATATCTGCAGAATTCATTCTAGAGGCCGAGGCGGCCGACATG	ds cDNA amplification
Prime M1	AAGCAGTGGTATCAACGCAGAGT	Normalized
pYES2-F	CAGCTGTAATACGACTCACTATAGG	PCR
pYES2-R	AGGGTTAGGGATAGGCTTACCTTCG	PCR
