# Supplementary material for: Construction of cDNA library of Dalbergia odorifera induced by low temperature stress and screening of low temperature tolerant genes
Source: PLoS One. 2025 Apr 1;20(4):e0318935. doi: 10.1371/journal.pone.0318935 (PMC11961010; doi:10.1371/journal.pone.0318935)
Supplement: S2 Table — (XLSX) [file pone.0318935.s002.xlsx]

## Sheet: Sheet1
S2 Table. FPKM values under cold treatment of candidate genes.
gene ID	Gene name	CK	Cold	Rewarming
evm.TU.scaffold_35.700	DoLTTP1	54.2992	58.257	52.4398
evm.TU.scaffold_227.20	DoARM	22.5045	17.3884	17.3884
evm.TU.scaffold_241.143	DoDCN	72.1403	69.7632	69.7632
evm.TU.scaffold_100.484	DoLTTP2	84.7678	82.2725	82.2725
evm.TU.scaffold_5.1582	DoELF1	90.0577	104.217	104.217
evm.TU.scaffold_5.22	DoRBD	25.6791	25.9618	25.9618
evm.TU.scaffold_100.231	DoCYP450	3.37936	2.78131	2.78131
evm.TU.scaffold_28.403	DoGLY	82.8829	78.5713	78.5713
evm.TU.scaffold_369.100	DoVPE	381.511	379.358	379.358
evm.TU.scaffold_69.408	DoPAO	99.1258	99.0249	99.0249
evm.TU.scaffold_39.658	DoTPA	3722.16	3691.62	3691.62
evm.TU.scaffold_28.461	DoCoxE	7.20469	7.46815	7.46815
evm.TU.scaffold_111.278	DoVHA	26.802	23.0739	23.0739
evm.TU.scaffold_307.277	DoLTTP3	0.590377	1.04772	1.04772
evm.TU.scaffold_22.3	DoPsaA	0.308318	0.238839	0.238839
evm.TU.scaffold_39.426	DoGPAT9	13.8561	14.9546	14.9546
evm.TU.scaffold_376.301	DoLTTP4	10.5897	10.1038	10.1038
evm.TU.scaffold_142.95	DoBPL	12.8466	12.4789	12.4789
evm.TU.scaffold_394.364	DoNdr	23.219	21.6178	21.6178
evm.TU.scaffold_233.220	DoLir1	5322.82	5283.52	5283.52
evm.TU.scaffold_12.86	DoWD40	47.1448	46.4602	46.4602
evm.TU.scaffold_222.1005	DoFBA	37.7379	41.664	41.664
