# Supplementary material for: Construction of cDNA library of Dalbergia odorifera induced by low temperature stress and screening of low temperature tolerant genes
Source: PLoS One. 2025 Apr 1;20(4):e0318935. doi: 10.1371/journal.pone.0318935 (PMC11961010; doi:10.1371/journal.pone.0318935)
Supplement: S3 Table — (XLSX) [file pone.0318935.s003.xlsx]

## Sheet: Sheet1
S3 Table. FPKM values of different tissues of candidate genes.
gene ID	Gene name	Leaf	Root	Stem	Seed
evm.model.scaffold_35.700	DoLTTP1	8.214	67.951	2.618	47.64
evm.model.scaffold_227.20	DoARM	8.962	5.205	5.916	5.916
evm.model.scaffold_241.143	DoDCN	50.002	54.879	36.634	36.634
evm.model.scaffold_100.484	DoLTTP2	132.091	146.135	73.814	73.814
evm.model.scaffold_5.1582	DoELF1	41.494	42.27	35.911	35.911
evm.model.scaffold_5.22	DoRBD	17.363	9.798	15.879	15.879
evm.model.scaffold_100.231	DoCYP450	0	0	0	0
evm.model.scaffold_28.403	DoGLY	235.479	14.835	8.967	8.967
evm.model.scaffold_369.100	DoVPE	80.86	337.231	60.895	60.895
evm.model.scaffold_69.408	DoPAO	89.975	6.393	42.149	42.149
evm.model.scaffold_39.658	DoTPA	7.689	20.06	148.473	148.473
evm.model.scaffold_28.461	DoCoxE	85.551	10.912	18.922	18.922
evm.model.scaffold_111.278	DoVHA	32.043	26.619	14.061	14.061
evm.model.scaffold_307.277	DoLTTP3	10.008	35.433	4.887	4.887
evm.model.scaffold_22.3	DoPsaA	0	0	0	0
evm.model.scaffold_39.426	DoGPAT9	26.919	42.99	24.128	24.128
evm.model.scaffold_376.301	DoLTTP4	20.446	20.074	12.223	12.223
evm.model.scaffold_142.95	DoBPL	4.152	16.777	6.328	6.328
evm.model.scaffold_394.364	DoNdr	8.796	10.592	3.639	3.639
evm.model.scaffold_233.220	DoLir1	30.089	26.25	245.5	245.5
evm.model.scaffold_12.86	DoWD40	16.651	21.915	33.108	33.108
evm.model.scaffold_222.1005	DoFBA	34.383	138.602	13.443	13.443
