# Supplementary material for: Construction of cDNA library of Dalbergia odorifera induced by low temperature stress and screening of low temperature tolerant genes
Source: PLoS One. 2025 Apr 1;20(4):e0318935. doi: 10.1371/journal.pone.0318935 (PMC11961010; doi:10.1371/journal.pone.0318935)
Supplement: S4 Table — (XLSX) [file pone.0318935.s004.xlsx]

## Sheet: Sheet1
S4 Table. Sequencing results of candidate genes
Sample Name	sequence	gene ID
>a2304291273Y028194-4_pYES2-xin-F.seq	TCGTACGCTACATGGGGGGTTCTCATCATCATCATCATCATGGTATGGCTAGCATGACTGGTGGACAGCAAATGGGTCGGGATCTGTACGACGATGACGATAAGGTACCTAAGGATCCAAAGCAGTGGTATCAACGCAGAGTGGCCATTATGGCCGGGAGGAAGAGGCTGCATTAGAGGCAGAGGCAAGGGAGTATTTTGATGGAGTGACACCAAAACGCCACACAAAGCCACAACGCAGTGAGTACTCTTCTCAATATGTAGATGCTTTGTCCAACACCAACAACAACAACACTTCCATTCCAGAAATGACAGAGTTCCAACGCCTAGAGAATGATCCTCGGGAGAAGAAATTGGTTTGCAATGGAAACCAAGGATGTACAGAAGAATTCGTGGAAAC…	>evm.model.scaffold_35.700
>a2304291276Y028194-7_pYES2-xin-F.seq	CAGGATTAGGCTTACATGGGGGGTTCTCATCATCATCATCATCATGGTATGGCTAGCATGACTGGTGGACAGCAAATGGGTCGGGATCTGTACGACGATGACGATAAGGTACCTAAGGATCCAAAGCAGTGGTATCAACGCAGAGTGGCCATTATGGCCGGGGGGGCAATATATCCATTGGTGAAGCTGATTGAAGAAGGGAGTGAGGGGGCTGTTGAAGCAAGCTTGGCGATACTGTACAATCTGAGTATGGACAGCGAGAATCATTCGGCACTTGTGGCTGCTGGAGCAGTCCCGGCCTTAAGAAGAATTATTCTGGCGCACAGACCACATTGGGAACGTGCACTTCTTTTGCTTAGAAGTTTGCAAACTTGATGGGTCTAACTGTCCAGGGCAACA…	>evm.model.scaffold_227.20
>a2304291286Y028194-17_pYES2-xin-F.seq	TGTGGTAAGCTACATGGGGGGTTCTCATCATCATCATCATCATGGTATGGCTAGCATGACTGGTGGACAGCAAATGGGTCGGGATCTGTACGACGATGACGATAAGGTACCTAAGGATCCAAAGCAGGGGAATCACCGCAAAGGGGCCATTATGGCCGGCACCCTGGGTGAATTTTCCAAAAAGGAGGTTATTGATGGTTTACAATCACTGGGGATTGACTCACTGGAGAAGTTCCGTGAGAAGATACCATACGTGCGCTCTGAGCTGAAAGATGAACAGAAGTTCCGTGAGATATGTAATTTTGCTTTTGGCTGGGCAAAACAAAAGGGTCAAAAATCTTTGGCACTGGATACAGCTATTGGAATGTGGCAATTATTATTTGCTGAAGAGCAGGGGGC…	>evm.model.scaffold_241.143
>a2304291287Y028194-18_pYES2-xin-F.seq	GCGATGAGGCTTACATGGGGGGTTCTCATCATCATCATCATCATGGTATGGCTAGCATGACTGGTGGACAGCAAATGGGTCGGGATCTGTACGACGATGACGATAAGGTACCTAAGGATCCAAAGCAGTGGTATCAACGCAGAGTGGCCATTATGGCCGGGGATTGGAAAAGAGGGAACTTTAAGCTGACTTTGATCTCTGAGATTGAGGGGAGAGAGAGAAAGAGAGAGAGAAGATCAAGGGCGAAGACTCATTCCTGATCCATCCTGAATCTGAAAGCACAAAACCTCAAAGGAAAAAGCAGAAAGTTATATGGATAGCAAATCACCGAGCAATAAGGCATCTAAGGAGCTGGCACGTGAGTTGCTTATTGCTATCTCTAACTCATTGCCGGATAAG…	>evm.model.scaffold_100.484
>a2304291289Y028194-20_pYES2-xin-F.seq	GTGGATTAGGCTTACATGGGGGGTTCTCATCATCATCATCATCATGGTATGGCTAGCATGACTGGTGGACAGCAAATGGGTCGGGATCTGTACGACGATGACGATAAGGTACCTAAGGATCCAAAAGCAGTGGTATCAACGCAGAGTGGCCATTGCCGCCAAAGAAGATTAAGTCAACTCAACCACTGAAAACCAAAGCTTTTGATCTCTCAGCCCATCGATCAATCATCCTTCCATTCCATTCGCATTTTGATTCAATTTCTGCACTCTCCCTTTTCTCTCATCCGCTAGGGCTCTCTCTTTCTTCTTCGATCTGTGATCTTGGCCATGGGGAAGAGGAAGGCAAAGACAAAGCCACCTCCAAAGAAACGAATGGATAAGCTTGACACTGTCTTCAGC…	>evm.model.scaffold_5.1582
>a2304291299Y02819-30_pYES2-xin-F.seq	GTGGTTGACGGCTTACCATGGGGGGTTCTCATCATCATCATCATCATGGTATGGCTAGCATGACTGGTGGACAGCAAATGGGTCGGGATCTGTACGACGATGACGATAAGGTACCTAAGGATCCAAAGCAGGGGTATCAACGCAAAGGGGCCATTTGGCCGGGCAGACAGACTTGTCGTGGGATGCCACTTTGAACCCATCATCCTACTTCAAGATTGGTCATGTTATCTAAGCAAAAGTTCAGCAATTAGACTTTGCTCTTGGGCGCATATTTTTATCATTAAAGGAGGTCATGCCTGATCCATTAATGGATTCCTTGGAGTCTGTAGTTGGGGATCATGGTCACTTAAATGGGAGATTGGAAGAAGCTCAAACAGATGAAGAGTGGCCTGAACTTGA…	>evm.model.scaffold_5.22
>a2304291301Y028194-32_pYES2-xin-F.seq	TAAATGGGTCTAGGCTTTACATGGGGGGTTCTCATCATCATCATCATCATGGTATGGCTAGCATGACTGGTGGACAGCAAATGGGTCGGGATCTGTACGACGATGACGATAAGGTACCTAAGGATCCAAAAACAGGGATCTCCACACAGAGGGCATTATGCCGGCGGATTAAAGAAGGAAGAACAGGATTTCATGGACGAAATGCTGAATACTTTGCAGGATGCAGATATCTCTGCTTATGATTCAGATACTATCATCAAGGCTACCTGCCTGAATCTGATATTATCAGGAAGCGATCCCACCATGGGGACTCTACCATGGGCGCTATCTCTGCTACTCAACAACCAAATGGAACTCAAAAAGGCCCAAGATGAACTTAACACTCATATTGATAAGGAG…	>evm.model.scaffold_100.231
>a2304291303Y028194-34_pYES2-xin-F.seq	TTGGATTCAAGGCTCACCATGGGGGGTTCTCATCATCATCATCATCATGGTATGGCTAGCATGACTGGTGGACAGCAAATGGGTCGGGATCTGTACGACGATGACGATAAGGTACCTAAGGATCCAAAAGCAGGGGTATCAACGCAAAGGGGCCATTATGGCCGGGGAAATGAGACGATGCTCTGCCATGGCTTCCCTTCTTAAAGCACCTTCCTTTGTTTCTCCTCTGCAACAGAAGTTGAATTATGTCATCTTTTCACCCATAACGACAAACCTGCAATCCAACTTCTGTCATGCTAGTGTAAGAAATGGGAGATGGCATGTTCCTACCATGGCAATCAAAGCTCAAAAGACTGTTGAAGGGGATGTACTTGACAAAGAATCCTACCTCATCAACGA…	>evm.model.scaffold_28.403
>a2304291311Y028194-42_pYES2-xin-F.seq	GTTGTGATTTTGCCTTTCCATGGGGGGGTTCTCATCATCATCATCATCATGGTATGGCTAGCATGACTGGTGGACAGCAAATGGGTCGGGATCTGTACGACGATGACGATAAGGTACCTAAGGATCCAAAGCAGTGGTATCAACGCAGAGTGGCCATTATGGCCGGGGTGCCAAAGGATTACACTGGCGAAGATGTTAATGCTAACAACTTTTTTGCTGCTTTACTTGGAAATAAGTCAGCACTTACAGGTGGCAGTGGGAAGGTTGTGGATAGTGGCCCCAATGATCATATCTTTGTGTACTATAGTGATCATGGTGGTCCAGGGATACTTGGTATGCCTGCTGGTCCTTACTTGTATGCTGATGATCTGATTGAAGTATTGAAGAAGAAGCATGCTT…	>evm.model.scaffold_369.100
>a2304291313Y028194-44_pYES2-xin-F.seq	GCGGACAGCTACATGGGGGGTTCTCATCATCATCATCATCATGGTATGGCTAGCATGACTGGTGGACAGCAAATGGGTCGGGATCTGTACGACGATGACGATAAGGTACCTAAGGATCCAAAAGCAGTGGTATCAACGCAGAGTGGCCATTATGGCCGGGGTTACAGGAAGGAGAGAGAAAGCCAAGCCTCTGCCATTCAAGATGGACTCTAATGGTCCATGGGGCTTTGCAGGAGCTAATGAAGGGAACCCACGAATCAGTTCTAAATTCGTTGCACCGTGTTATTATATGAACAAAATTGAGATTGATACCAAACTTCCACTTGTTGGTGACCAGAAATGGGTGATATGGATATGTTTCTTCAATGTCCCCATGGCACCTGGTAAAACTCGCTCCAT…	>evm.model.scaffold_69.408
>a2304291314Y028194-45_pYES2-xin-F.seq	GACGATAGCTACATGGGGGGTTCTCATCATCATCATCATCATGGTATGGCTAGCATGACTGGTGGACAGCAAATGGGTCGGGATCTGTACGACGATGACGATAAGGTACCTAAGGATCCAAAGCAGTGGTATCAACGCAGAGTGGCCATTATGGCCGGGGGATCAACTTGAGTTTCCATTAGTTGAGAACAAGATGGCACGCTTGTCTTCGTCACTGGCATGGTGGTTCACGCTGGCTGTGCTCTTCTGCGCCGCCGCCAAGGCGTGGCCAGGGTGGAGCTCCGACGAGCCGAACCCAATCCGAATGGTGTCGGACGAGCTCCGAGACATGGAGGCTCAGGTTGTTCGGGTCATCGGGCGGACCCGGCGCGCGCTCTCGTTCGCGCGGTTCGCCCACAG…	>evm.model.scaffold_39.658
>a2304291316Y028194-47_pYES2-xin-F.seq	GCGGATAGCTACATGGGGGGTTCTCATCATCATCATCATCATGGTATGGCTAGCATGACTGGTGGACAGCAAATGGGTCGGGATCTGTACGACGATGACGATAAGGTACCTAAGGATCCAAAGCAGTGGTATCAACGCAGAGTGGCTTTATGTCCGAGTATACACGTATGGTGATACTTGAGGATGATCATCTAAAGAAAGTCAAGGATTCGGCTGGAAAGAAAGAAGTGTCGAAAAAGAGCCATCCCCGGTACGAGGCAAAACAAGGCCTGAGGATGATTTTACTCCCACACTTAGGTATCGGCTTTGGCGATTTGAATGCAACAGTTGAAAATACTCCTCCAGGATCTGAAACGAAATTCCCTGAAGTGGCTGAAATCTTCAAGGCGGCCTCAAACT…	>evm.model.scaffold_28.461
>a2304291317Y028194-48_pYES2-xin-F.seq	GCGATGAGGCTACATGGGGGGTTCTCATCATCATCATCATCATGGTATGGCTAGCATGACTGGTGGACAGCAAATGGGTCGGGATCTGTACGACGATGACGATAAGGTACCTAAGGATCCAAAAGCAGTGGTATCAACGCAGAGTGGCCATTATGGCCGGGGACGATGCTGATCTTCGTAGTGATTGGAATCATTGCGTGCCTTTGTACCCGAATTTGCTGCAACAGAGGACCCTCCACTAATCTATTTCACTTAACTTTGGTTATTACTGCAACAATATGCTGTTGGATGATGTGGGCGATTGTATATCTGGCACAGATGAAACCACTCATAGTACCTGTGCTGAATGAGGGTGAATAAGTTTCTTTACGAACAGGGGTGGATCATAAGTTAGAGAAT…	>evm.model.scaffold_111.278
>a2304291333Y028194-64_pYES2-xin-F.seq	GCGGTAAGGCTTACATGGGGGGTTCTCATCATCATCATCATCATGGTATGGCTAGCATGACTGGTGGACAGCAAATGGGTCGGGATCTGTACGACGATGACGATAAGGTACCTAAGGATCCAAAGCAGTGGTATCAACGCAGAGTGGCCATTATGGCCGGGGGAAAGCAGAAAAACAGTAACCAATGCTCCCTTCCCCATAGCACCCCTTAATCTTGTTCTTCCAAAGGAGCATGACCAAATTCGCAAAGGGAGCAGTAGCAGAATCATATTCGCGAAGCAGAAGCAGCAGCAGAAGGAGGTCAGACGCGGAGAACCAGCAGCAGAAGCAGATCCGCGAGCTCCCTCCCCCATAGCGCCCCTTCATCTTGTTCTTCCAAAGGAGCAGAACCAGCCGCGA…	>evm.model.scaffold_307.277
>a2304291336Y028194-67_pYES2-xin-F.seq	GAACGTAAGGCTTACATGGGGGGTTCTCATCATCATCATCATCATGGTATGGCTAGCATGACTGGTGGACAGCAAATGGGTCGGGATCTGTACGACGATGACGATAAGGTACCTAAGGATCCAAGCAGTGGTATCAATACATCGCAGGATTCATTATGACAGGAGCTTTTGCTCATGGAGCTATATTTTTTATTAGAGATTACAATCCAGAACAGAATGAGGATAATGTATTGGCAAGAATGTTAGACCACAAAGAAGCTATAATATCGCATTTAAGTTGGGCCAGCCTCTTTCTGGGGTTCCATACTTTGGGACTTTATGTCCATAATGATGTCATGCTTGCTTTTGGCACTCCTGAGAAACAAATATTGATCGAACCGATATTTGCCCAATGGATAC…	>evm.model.scaffold_22.3
>a2304291346Y028194-77_pYES2-xin-F.seq	GACGGACACGGCTACATGGGGGGTTCTCATCATCATCATCATCATGGTATGGCTAGCATGACTGGTGGACAGCAAATGGGTCGGGATCTGTACGACGATGACGATAAGGTACCTAAGGATCCAAGCAGTGGGATCTCCGCACAGAGGGCATTATGGAGAGGGTAGGATGTATCTGGTTCAATCGTACGGAGGCAAAGGATCGGGAAATTGTGGAAGGAAATTGAGGGAACATGTCCGGGGAGCTGACAATAACCCTCTTCTCATATTTCCTGAAGGAACTTGTGTAAATAATCACTATACGGTCATGTTCAAGAAGGGTGCATTTGAACTTGGGTGCACAGAATGCCCAGTTGCAATAAAGTACAATAAAATTTTTGTATACGCATTTTGGAATATTCG…	>evm.model.scaffold_39.426
>a2304291348Y028194-79_pYES2-xin-F.seq	AAAGTATAAAAGCATTACAATGGGGGGTTCTCATCATCATCATCATCATGGTATGGCTAGCATGACTGGTGGACAGCAAATGGGTCGGGATCTGTACGACGATGACGATAAGGTACCTAAGGATCCAAAAGCAGTGGTATCAACGCAGAGTGGCCATTATAGCCGGGGGAGCCAGGGAAGATAGGGGTCCAGCTGCGTGACTGACCAACCATATTGATTCTTCTATCAACATACTCATCCATCTATCCATCAATGTTAGCTTAGGCCTTAGGGTTTCTTTTACACACTTGCCATTTCCGTTCATTCCCTCCTTAGCTGACAGCCATAATTCAACCATTTTCGACACCCTCGTTGCATAGCATACGGTTTATTGGGTGGATTGGATAAAGGATAAAGCCA…	>evm.model.scaffold_376.301
>a2304291349Y028194-80_pYES2-xin-F.seq	AGGGATAAGTCTTACCATGGGGGGTTCTCATCATCATCATCATCATGGTATGGCTAGCATGACTGGTGGACAGCAAATGGGTCGGGATCTGTACGACGAGGACGATAAGGTACCTAAGGATCCAAAAGCAGTGGTATCAACGCAGAGTGGCCATTATGGCCGGGGAGAGAGGGACCTTACCAGGGTAAAAATCCCTTGTTGCAAAGAGAGAACGACCCTTTTCTGGGACGGTAGAAACTGTTAAGTTACGATCCTGCAGAGCGCTCTGCAAATCCTCCATTCCTCTCTCTCTCTCTAGAACAACCTTCGACTGTGTTGTGTGCTTGATGCTTTCGCTCGCTTTTCTGAACTACGACTACGAGTTTGATGCTGTTGCGGCTTCTCTGCTCTCTGAGGAAC…	>evm.model.scaffold_142.95
>a2304291350Y028194-81_pYES2-xin-F.seq	AAGGATTAGGCTTACATGGGGGGTTCTCATCATCATCATCATCATGGTATGGCTAGCATGACTGGTGGACAGCAAATGGGTCGGGATCTGTACGACGATGACGATAAGGTACCTAAGGATCCAAAGCAGTGGTATCAACGCAGAGTGGCCATTATGGCCGGGGACAGATAGAAACAGAGGGAGAGAGAGAGAGAGAGAATTGGTGGGTGGTGGAGGCTTCTTTGGAATTTGGGGGGCTTCTTCCATATAGAATAACGACAACAACCAACAACGAGAAGCAACAGCAGCAGACCAGAACTGCAGCCATGGCAGAATCCAGTGATTCCGTTTCAGTAGATATGGAGAAGATCTACCTCGGTGGAAAGGAGCATCATATTCGAACTAGTTGTGGCTCTGTGT…	>evm.model.scaffold_394.364
>a2304291357Y028194-88_pYES2-xin-F.seq	CGGACGTAGGCTACATGGGGGGTTCTCATCATCATCATCATCATGGTATGGCTAGCATGACTGGTGGACAGCAAATGGGTCGGGATCTGTACGACGATGACGATAAGGTACCTAAGGATCCAAAAGCAGTGGTATCAACGCAGAGTGGCCATTATGGCCGGGGGATTGATTAAATCAAGGAACCCCAAAGTTAACTCTTACCAACACCCTTCATAATGCAGACGGCTTTGACCTTTGCTGCCCCCACCTTTGTGCCTTTGGCGCCTGCAAAGTGTGTCTCCCATGTAACCAGCTTCCCTGCCAAATTAACTGGCTCGCTTTCTTCACCTCGTAATGTTGCACTCAAAGTTGCAAGCGTGAACAATGACACCTCAACAGTGGATTACAACTCTACGTTCT…	>evm.model.scaffold_233.220
>a2304291358Y028194-89_pYES2-xin-F.seq	CCGGACAGGCTTACCATGGGGGGTTCTCATCATCATCATCATCATGGTATGGCTAGCATGACTGGTGGACAGCAAATGGGTCGGGATCTGTACGACGATGACGATAAGGTACCTAAGGATCCAAATGCAGTGGTATCAACGCAGAGTGGGACAATTACTAGCGGCAGCATCAGATAAAGTAGTGTCAATTTTTGATGTTGAAACGGACAGACAAATATATTCATTCCAGGGTCATCCTGAACCGGTGAACTATATTTGCTGGGATGCAAATGGAGAACGCTTGGCCTCTGTGAGTCAGAACTTGGTGAAGATTTGGTCATTGGCTTCTGGTGAATGCATTCAGGAGCTCATCTCCGAGCTCATCTCCACCACGAACCAGTTCTATTCCTGTGTTTTTCA…	>evm.model.scaffold_12.86
>a2304291361Y028194-92_pYES2-xin-F.seq	TCGACAGGCTACATGGGGGGTTCTCATCATCATCATCATCATGGTATGGCTAGCATGACTGGTGGACAGCAAATGGGTCGGGATCTGTACGACGATGACGATAAGGTACCTAAGGATCCAAAGCAGTGGTATCAACGCAGAGTGGCCATTATGGCCTTGGTCAGCGTTGTGCGAAGTACTATGAAGCTGGTGCTCGTTTTGCTAAGTGGCGTGCTGTGCTCAAGATTGGCCCCAATGAACCATCTGAGCTGGCTATCCATGAAAATGCCTATGGTTTGGCTCGCTACGCTGTAATTTGCCAGGAGAATGGCCTGGTTCCAATTGTGGAGCCTGAGATCCTGGTGGATGGACCTCATGACATCAACAAGTGTGCTGCGGTGACTGAGCGTGTTCTTGCTG…	>evm.model.scaffold_222.1005
