# Supplementary material for: Construction of cDNA library of Dalbergia odorifera induced by low temperature stress and screening of low temperature tolerant genes
Source: PLoS One. 2025 Apr 1;20(4):e0318935. doi: 10.1371/journal.pone.0318935 (PMC11961010; doi:10.1371/journal.pone.0318935)
Supplement: S5 Table — (XLSX) [file pone.0318935.s005.xlsx]

## Sheet: Sheet1
S5 Table. Information of candidate genes
Gene Name	Gene ID	Nucleotide Sequence	Number of Nucleotides
DoLTTP1	evm.model.scaffold_35.700	ATGGAGAGCTACAGTAGGCCAAACAGGAGTGACGTTCATTTGTCAGCAGAGGAAGAGGCTGCATTAGAGGCAGAGGCAAGGGAGTATTTTGATGGAGTGATACCAAAACGCCACACAAAGCCACAACGCAGTGAGTACTCTTCTCAATATGTAGATGCTTTGTCCAACACCAACAACAACAACACTTCCATTCCAGAAATGACAGAGTTCCAACGCCTAGAGAATGATCCTCGGGAGAAGAAATTGGTTTGCAATGGAAACCAAGGATGTACAGAAGAATTCGTGGAAACAGATTATTACAAAGATCTCAACAACGTGGACAAGCACCACCATACGACGGGAACAGGGTTCATCAAAGTGGAGAAAAGTGGCAAATGCTTTCAAATAGAGCATGATAAT…	213
DoARM	evm.model.scaffold_227.20	ATGATATACTGGATTCTGTTTTCATTGGCACACCTTGTTGAGATTCTGAAGTCCTCTTCACCCAGTTTACAATTAAAAGCTGCATCCGTGCTCGAGTTTGTGGCACTAGCTGACCCAACGCTGTCCCCTATTATTGCTGTTGATATTGAATCTGGTCTCAACTGTGTTTTTCAGAAATTTTTTTTGAAAATTTCGGACTTGGCATCTGATGTAGAAGAACAATTTTCAGAAGCATACATAATTGAATTGGAAGAAGCTAGTCTTGCCATATCTGCAGCATCCCGGTTGATGACAAGACTACTCGACAGTGAGCAGTTTCGGCACAAAATAAACTCGTCCCATTTCATTGGTTTGCTTCGTGAAATCCTCCGGTCAAGTATTCCCCTCCAAAACAAAGAC…	1186
DoDCN	evm.model.scaffold_241.143	ATGCACAAATTAGGGAGAGGGCACCGTGACAAACTCCAGCAGTTCATGGCAATAACTGGAGCTAGTGAGAAAATAGCACTGCAGGCTCTGAAGGCAAGTGATTGGCATCTTGAAGGAGCATTTGATTATTTTTACAGCCAGCCTCAGCTTAAAACATATACGGATTCCAGACACTTGGAGGAGTTATACAATAGATATAAAGATCCATATGTTGATATGATTTTGGCAGATGGTATCACTCTCCTTTGCAATGATATACAGGTGGATCCTCAAGATATTGTAATGTTAGTTCTATCATGGCACATGAAGGCCGGCACCATGTGTGAATTTTCCAAGAAGGAGTTTATTGATGGTTTACAATCACTGGGGATTGACTCGCTGGAGAAGTTCCGTGAGAAG…	791
DoLTTP2	evm.model.scaffold_100.484	ATGGATAGCAAATCACCGAGCAATAAGGCATCTAAGGAGCTGGCACGTGAGTTGCTTATTGCTATCTCTAACTCATTGCCAGATAAGATTAAGGGTTCGGATTTTCTGATTGAAAACAAAAAAGCAGATGGATTTGCAATACCAAACGGTGATTGGGATGACAAGTTTAGGTCTGAGCTGATTTCAATTTCTTATGCTGAATCTCATGATGTCAAAATCTGA	957
DoELF1	evm.model.scaffold_5.1582	ATGGGGAAGAGGAAGGCAAAGACAAAGCCACCTCCAAAGAAACGAATGGATAAGCTTGACACTGTCTTCAGCTGCCCTTTCTGCAATCATGGCACCAGTGTTGAATGCCGCATTGATATGAAGAACTTGATAGGGGAAGCTTCTTGCGGGATATGCCAAGAGAGCTTTAGCACTACCATCACAGCTTTATCTGAGCCAATAGACATATACAGTGAATGGATTGATGAATGTGAACGGGTGAACAACCTGGAAGATGATGGTGCTTAG	8725
DoRBD	evm.model.scaffold_5.22	ATGGGTTTCCATGCTCTCACCAGTAGCAAATCCTTCTTCACAAGCAGAACCCACCTTCCTTTGTTTTCATCAGAGAGAAAAAGAGCAACAACGACTTCATTAACCAGAACCCTTCATTTGAATCATAGACCCAATTCATTAAGGGTCTTTGCCTCACAGGAAGAACCCCCTAAGCTCAGTAGCCAGGATCTTATGGAGCTCAAGTTTGGACGCTTACTTGGGGAGGACCCTAAGCTCACCCTTGCCAAGATAATGGGAAGAAAGACTAACCCTGATGCTACTTATCTTGATATTGAGAAATCATTTTATAAGAAGAAGGGTAAACTCGTGGAAGTAGAGGAAGTTCCATTTGAAGGTTCTAAGGAAAGAAAGCCATCGAGTAAGTTGGATGATTTGGGT…	268
DoCYP450	evm.model.scaffold_100.231	ATGGTCATGGATGCTAACGAGCTCAATAATACTCTCATTTCAAGCATTCTTGCCCTGTTAGTTGGTGCCTTCATTTATTTCTTGAAAAAAACACGTAGTAGTAACACAAAGATATGCAGTGCTCCTCAAGCAGGAGGTGCATGGCCTATTATTGGCCATCTGCACCTCTTCAGGGGCCATCAGCTCACACATAGAACACTTGGGGTGATGGCTGACAAACATGGACCAATTTTCACAATAAGACTTGGTTCATACAAAGTTCTGGTATTAAGTAGCTGGGAGATGGTGAAGGAGTGCTTCACCATCCATGACAAAGCATTCTCCACCAGGCCTTGTGTTGCAGCCTCAAAGCTAATGGGCTATGACTGTGCAATGTTGGGATTCAGCCCTTATGGCCCT…	180
DoGLY	evm.model.scaffold_28.403	ATGAGTCGTTGCTCTGCCATGGCTTCCCTTCTTAAAGCACCTTCCTTTGTTTCTCCTCTGCAACAGAAGTTGAATTATGTCAGCTTTTCACCCATAACAACAAACCTGCAATCCAACTTCTGTCATGCTAGTGTAAGAAATGGGAGATGGCATGTTCCTAGCATGGCAATCAAAGCTCAGAAGACTGTTGGAGGGGATGTACTTGACAAAGAATCAGTCAGTATCAACGAAGAATGTGATTATGGTGTTGTTGGTGTTCACCATGTTGGAATCTTATGTGAGAACCTAGAAAGATCCCTTGACTTTTATCAAAACATCCTAGGCCTCAAGATAAATGAAGCAAGGCCACATGATAAGCTTCCATATAGGGGTGCATGGTTGTGGGTAGGCGCCGAGATG…	975
DoVPE	evm.model.scaffold_369.100	ATGGAATCTCTTCCACTTATCACTCTCCTCTTGACCACCCTCCTTGCTTTGGCCTCCGGCCGCCGCGACATCGCCGGTGGTACAATCAGGCTGCCCTCTGAGGCCCCCAGGTTCTTCCATGCTGACGAAAAGGATGACACCTCTGGGGGGACAAGGTGGGCCGTTTTGCTTGCTGGTTCCAGTGGTTACTGGAACTATAGGCATCAGGCTGATATTTGTCACGCATATCAACTACTGAGGAGTGGTGGTCTGAAAGAAGAAAATATTATTGTTTTTATGTACGATGACATAGCCTTCAGTGAAAATAACCCAAGGCCTGGAGTCATCATCAACAAACCAGATGGTGGTGATGTTTATAAAGGAGTGCCAAAGGATTACACTGGCGAAGATGTTAATGCT…	1007
DoPAO	evm.model.scaffold_69.408	ATGGCACTGCCACACTCTTCATCCTCCGCCTTAGCGACAACACTCACGCTCTCCAAACCCCCAAATGCCCTTCCCATTTTCTCCTTCACAAATTTCCCATTTTTCACGCAACAAACAACACCAAATTCAATATCCAACAGACCCAGAAGCAGAAGCAGAAGGAGCCTCTTCCTAACCGTTGTCCCACGCGTTGCGGCGCCACCAACAACAACGGTTGAACCGAACCCAGAAACAGAGGAAGAAGCTTTTGATGAGAGCTCGTCGTCGAAATTCTCGTGGAGGGATCACTGGTACCCGGTTTCGTTGGTGGAAGATCTGAACCCTCGGTTTCCCACACCGTTTCAGCTTCTGGGCCGTGACATCGTCATTTGGTTCGATACTTCCAACTCCCAATGGGTT…	570
DoTPA	evm.model.scaffold_39.658	ATGGCACGCTTGTCTTCGTCACTGGCATGGTGGTTCACGCTGGCGGTGCTCTTCTGCGCCGCCGCCAAGGCGTGGCCAGGGTGGAGCTCCGACGAGCCGAACCCAATCCGAATGGTGTCGGACGAGCTCCGAGACATGGAGGCTCAGGTTGTTCGGGTCATCGGGCGGACCCGGCGCGCGCTCTCGTTCGCGCGGTTCGCCCACAGGTACGGGAAGCGCTACGAGAGCGAGGAGGAAGTTAAGCTGCGGTTCCAGGTGTTCTCCGAAAACTTGAGGCTCATCAGATCAAACAACAACAAGCGCTTGCCTTACACTCTCGCGGTTAACCATTTTGCTGATTGGACTTGGGAGGAGTTCAAAAGACACAGACTAGGCGCTGCCCAAAAGTGCTCTGCCACC…	2271
DoCoxE	evm.model.scaffold_28.461	ATGGCGGAGGATTTTGCGAGAGCGGTGGACGACGGGCTGAAGCTCTCGAAGCGGATATACTTTGGTAAGGACAGGGCAGTGGCCCCGCCGAAGCCGACGCCGCCGATGGCGAAGACGGCGAGGGCGCTGCTCCCGAGCGCGCCAATGGTGTACGCGGTGATCCATGACCCGGGGATCGTGGACAACCCGGACATACCGAGCTACCAGCCGCACGTGTACGGCAGGTGCGATCCTCCGGCGCTGATCCCGCTTCAGATGAACGCGATCTCCGTCGACGCCGATTGCTATCTCGACACCGCGTTCGTGACGGTAGAAGGTACGTGGCGCGTCCATTGCGTCATGGGAAGCCGCGCCTGTGATTGCCGTCTCGCCGTTCCCATGGGCCACCAGGGTTCAATT…	435
DoVHA	evm.model.scaffold_111.278	ATGGGGTTCTTGGTGACGACGCTGATCTTCGTAGTGATTGGAATCATTGCGTGCCTTTGTACCCGAATTTGCTGCAACAGAGGACCCTCCACTAATCTATTTCACTTAACTTTGGTTATTACTGCAACAATATGCTGTTGGATGATGTGGGCGATTGTATATCTGGCACAGATGAAACCACTCATAGTACCTGTGCTGAATGAGGGTGAATAA	1450
DoLTTP3	evm.model.scaffold_307.277	ATGGGTTGGGAAAACAACTACAAATATAATAAAAAACATATTGGCCCAATTAACACCCTAGCCGTTGAGCTCAATCTACTTTTATTTGGTGAAAAGAAGAAGAAAGAAAGCAGAAAAACAGTAACCAATGCTCCCTTCCCCATAGCACCCCTTAATCTTGTTCTTCCAAAGGAGCATGACCAAATTCGCAAAGGGAGCAGTAGCAGAATCATATTCGCGAAGCAGAAGCAGCAGCAGAAGGAGGTCAGACGCGGAGAACCAGCAGAAGCAGATCCGCGAGCTCCCTCCCCCATAGCGCCCCTTCATCTTGTTCTTCCAAAGGAGCAGAACCAGCCGCGAAGAAGTAGAAGCAGAAGCAGAACTAGACGCGGAGAAGCAGATCTGCGAAGGGAGCAGAAG…	220
DoPsaA	evm.model.scaffold_22.3	ATGGCATTGAGATTTCCAAGGTTTAGCCAAGGCTTAGCTCAGGACCCCACTACTCGTCGTATTTGGTTTGGTATTGCTACCGCACATGACTTCGAGAGTCATGATGATATTACTGAAGAACGTCTTTATCAAAATATTTTTGCTTCTCATTTCGGGCAATTAGCAATAATTTTTCTGTGGACTTCCGGGAATCTGTTTCATGTAGCTTGGCAAGGAAATTTTGAGGCATGGGTACAGGATCCTTTACATGTAAGACCTATTGCTCATGCAATTTGGGATCCTCATTTTGGTCAACCGGCTGTAGAAGCTTTTACTCGAGGGGGTGCTCTTGAACCAGTGAATATTGCCTATTCCGGTGTTTATCAGTGGTGGTATACAATTGGTTTACGTACTAATGGG…	1772
DoGPAT9	evm.model.scaffold_39.426	ATGAATAGCACTGGGACACTAAAGTCTTCAAGTTCTGAATTGGATCTTGATCGACCCAACATTGAAGATTACCTGCCTTCCGGATCCTCCATTCAACAAGAACCTCATGGAAAGCTTCGCTTGCGTGATTTGCTCAACATTTCTCCTACTTTATCCGAGGCGGCAGGTGCTATTGTAGATGACTCATTTACGAGATGCTTCAAGTCAAATCCTCCAGAACCATGGAATTGGAATGTTTATTTATTTCCTTTGTGGTGTTGTGGAGTTGTATTTCGATATTTGATTCTCTTTCCTACAAGGGTTCTGGTGCTATCAATAGGATGGATAATATTTCTTTCATCCTTCATTCCAGTGCACTTCCTTTTGAAGGGACATGACAAGTTGAGGAGAAATCTTGAG…	566
DoLTTP4	evm.model.scaffold_376.301	ATGGCTTTAGTAGCCCATCAACCACAGGGCTTGTACTTGATATCTTCCTTTAGACATTTACCATGGAACAAAAGGCTGAAGTTGAAGCGGTGTTTAACAAAACATCACATGAGTGGAGGAACTGATTTGCATTACCTATTAAAGCAGAATGTTTGTTTAAGTGTAGGGCCTCCTTGCTTTTGTGTATCCAAGCTCAAACCTTTGAGGATTTCAGGCTTCAAAGGAAGTGCCCGAAATGATGATTCGGGAACCAGGGTTAATCGGTTGAAGGTTCCAAGGACCTCTCTTAGAATAGAAGAGAGCGGGGAAGCCCACAATGTTCCACTCTCTTTTGCATCTGATGCAAGTGAGAGCCTTGCAACAGCACCTGCTATTCATAGACTTTTCAGAAAATGGCTG…	38
DoBPL	evm.model.scaffold_142.95	ATGCTGTTGCGGCTTCTCTGCTCTCTGAGGAACTCTTCGTTGCCATTTTCGTCGTTCTCCATTAACAAAGTGAGATCAAAACTAGTCAACAAAAGGGTCTGCTACCACTACAATCTCTCTAAATCTACATCAATGTCTTCTTCAGTTGGGGACTGTAATAATAATTCACCTTGCAAGTTGGTTTTATTCGGGAAGTCATTAGTAGAGAATGAAACTGCTAAAGCTATTAAGAGCAATAACACTCTCAAGCTCCCTGACAATGGAGAACTCTCGGTTGTTTTGCGGTCGGAATTGGATGATGAAACTGTTTTGCAAGGGTCCTTCAATGTTGATTCCTTCATGAATTCTCTTTCCACTGATATATTTGGAAGGCTTCTCATTTGGTCTCCGCGGTTAGCT…	6
DoNdr	evm.model.scaffold_394.364	ATGTGTATGGGAGTAACGGCTGGTGCTTATATCCTTACTCTTTTTGCGATGAAATATAGGGAGCGTGTTCTTGGTTTAATACTTGTATCACCTCTATGCAAAGCACCTTCTTGGACTGAATGGTTTTATAACAAGGTGATGTCCAATTTATTATATTTTTATGGCATGTGTGGCTTGCTGAAGGAGTATTTGCTTCAGCGATACTTCAGCAAGGAAGTTCGTGGCGGTGTTGAAGTTCCAGAGTCTCAGATAGTTCAAGCTTGTAGAAAATTGCTGGATGAGAGAAAGAGAACAAATGTCTTACGGTTTCTTCAAGCAATTAATCAGAGGTCTGATATTACAGAAGGATTGAAAAGATTAAATTGCCGGACACTTATTTTTGTTGGGGACAGTTCTCCT…	116
DoLir1	evm.model.scaffold_233.220	ATGCAGACAGCTTTGACCTTTGCTGCCCCCACCTTTGTGCCTTTGGCGCCTGCAAAGTGTGTCTCCCATGTAACCAGCTTCCCTGCCAAATTAACTGGCTCACTTTCTTCACCTCGTAATGTTGCACTCAAAGTTGCAAGCGTGAACAATGACACCTCAACAGTGGATTACAACTCTACGTTCTCAGTGTTTCCCGCAGAAGCATGCGAAACAGTTGGAGGGGACGCCTGTTTGGCAAACGTATACCCTGAAGCGAGGCTGCAGCCGGAGGCTAGGAACGACAAACCACAAGTTGCTTCAGAGAAAGTTGAGAGAGAGTATCTTGAATACAATGATCCAAAGACGGTTTTCCTAGGAGAAGCTTGCGATGAACTTGGAGGAATGTTCTGTGAGCACGAC…	1359
DoWD40	evm.model.scaffold_12.86	ATGAAGTCTGCTATGGCTCAGAGTAACTGGGAAGCTGATAAAATGCTTGATGTTTATATTCATGATTATCTTTTGAAAAGAAAATTGCATGCCTCTGCGAAAGCTTTTATGGCAGAAGGGAAAGTTGCCACGGATCCAGTAGCAATTGATGCGCCCGGAGGGTTTCTTTTTGAGTGGTGGTCTGTCTTCTGGGATATATTTATTGCAAGAACAAATGAGAAACACTCTGAGCCTGCTGCAGCTTACATTGAGACCCAGCAAATGAAGGTCAGAGAACAACAACTTCAAATACAACAATTGCAACTATTGCAGCAGCGCAATGCACAGTTACAACGAAGAGATCCTAATCATCCTTCACTAGGCGGTTCCATAAATTCTGAAGGAATGTTGGGGCAGCCA…	2764
DoFBA	evm.model.scaffold_222.1005	ATGTCTTCGTTCAAGAGCAAATACCAAGATGAGCTCATTGCCAATGCTGCTTACATTGGCACCCCAGGAAAGGGTATCCTTGCTGCAGATGAGTCAACTGGTACAATCGGCAAGCGTTTGGCCAGCATTAATGTTGAGAATGTTGAAACAAACAGGCGTGCTCTTCGTGAACTCCTATTCACCACACCTGGTGCTTTTGATTGCCTCAGTGGCGTGATCTTGTTTGAGGAAACCCTATACCAAAAGACAGCTGCAGGAAAACCCTTTGTGGAGTTGTTGAAGGAAGGTGGAGTTCTTCCTGGTATCAAGGTTGACAAGGGCACTGTAGAGCTTCCTGGAACCAACGGAGAAACCACCACACAGGGTTTGGATGGCCTTGGTCAGCGTTGTGCGAAGTAC…	348
